# Supplementary material for: Comparative analysis of the tonsillar microbiota in IgA nephropathy and other glomerular diseases
Source: Sci Rep. 2020 Oct 1;10:16206. doi: 10.1038/s41598-020-73035-x (PMC7530979; doi:10.1038/s41598-020-73035-x)
Supplement: Supplementary file 6 — Supplementary file6 [file 41598_2020_73035_MOESM6_ESM.xlsx]

## Sheet: Sheet1
TITLE: Comparative analysis of the tonsillar microbiota in IgA nephropathy and other glomerular diseases AUTHOR’S NAME: Ji In Park, Tae-Yoon Kim, Bumjo Oh, Hyunjeong Cho, Ji Eun Kim, Seong Ho Yoo, Jung Pyo Lee, Yon Su Kim, Jongsik Chun, Bong-Soo Kim, Hajeong Lee
Table S1. Summary of diversity indices after normalized reads obtained from this study
		Analyzed	Normalized	Observed	Estimated	Shannon	Good's
Group	Subject	read	reads	OTUs	OTUs (Chao1)	diversity index	coverage
	A1	19854	4000	695	3930.78	3.91554	0.85625
	A2	19981	4000	625	3408.32	3.66791	0.872
	A3	19976	4000	524	2890.34	2.17587	0.88975
	A4	19976	4000	464	2410.34	2.07507	0.9
	A5	19932	4000	664	4154.74	3.86979	0.8645
	A6	19979	4000	662	3401.96	4.23435	0.873
	A7	19943	4000	619	2623.92	2.69471	0.87725
	A8	19992	4000	546	2842.02	3.03644	0.8875
	A9	14691	4000	592	4099.43	3.29205	0.876
	A10	10813	4000	576	2507.66	2.98223	0.88675
Healthy	A11	4041	4000	554	2350.18	2.73586	0.88875
Control	A12	19987	4000	584	3069.75	3.34976	0.87775
(HC)	A13	12653	4000	645	2933.26	3.92037	0.87675
	A14	19986	4000	687	3897.78	4.00471	0.864
	A15	19994	4000	522	3540.12	2.57697	0.89
	A16	19990	4000	630	3525.67	4.05531	0.87225
	A17	19979	4000	491	4249.44	2.74317	0.8915
	A18	19983	4000	666	6735.56	3.94013	0.85675
	A19	19985	4000	595	3930.68	3.20838	0.874
	A20	19989	4000	678	3791.06	3.97641	0.859
	A21	19987	4000	805	3588.6	4.43217	0.8405
	A22	19997	4000	499	2805.33	2.50597	0.898
	A23	19994	4000	453	2988.68	2.30189	0.90075
	B24	66834	4000	551	2131.06	3.86651	0.9005
	B25	63656	4000	427	2264.97	3.35909	0.91825
	B26	56538	4000	539	2095.88	3.57585	0.90025
	B27	67203	4000	420	1682.53	3.22816	0.9245
	B28	75016	4000	359	1646.36	3.26172	0.93275
	B29	65956	4000	470	2063.03	3.79381	0.91175
	B30	74146	4000	502	2707.18	3.92869	0.9045
	B31	51405	4000	416	1620.38	2.53293	0.92325
	B32	53971	4000	332	1489.2	2.09416	0.934
Membranous	B33	70236	4000	391	2010.69	2.39457	0.92325
nephropathy	B34	59582	4000	422	1730.72	2.39358	0.92
(MN)	B35	81016	4000	380	1441.83	3.13916	0.93075
	B36	60175	4000	396	2252.29	3.46717	0.92525
	B37	61601	4000	404	1479	3.42625	0.92475
	B38	73285	4000	377	1432.68	3.03986	0.93
	B39	72716	4000	491	2142.86	3.89015	0.90675
	B40	88802	4000	426	2022.5	4.0513	0.9225
	B41	88581	4000	344	1532.03	1.76225	0.93425
	B42	62477	4000	399	1375.5	3.5337	0.93
	B43	66913	4000	262	1013.89	1.77381	0.9495
	B44	57582	4000	404	1486.17	2.76092	0.9245
	C45	68639	4000	372	1310.08	2.6138	0.93225
	C46	59697	4000	420	1706.11	3.19955	0.92275
	C47	62032	4000	398	1983.03	1.8224	0.92025
	C48	54417	4000	434	2000.76	3.15778	0.91475
	C49	73146	4000	346	1620.2	1.60972	0.93075
Diabetic	C50	83662	4000	353	1405	1.80007	0.934
nephropathy	C51	56873	4000	419	1466.62	3.7895	0.9275
(DMN)	C52	79859	4000	418	1640.23	3.32652	0.92675
	C53	69154	4000	509	2259.38	4.05288	0.9075
	C54	76618	4000	443	1475.26	2.98014	0.922
	C55	62245	4000	431	1747.92	3.39171	0.91975
	C56	69530	4000	605	2890.13	4.43711	0.8865
	C57	72054	4000	371	1601.46	3.0189	0.93425
	C58	87435	4000	444	1354.98	3.5079	0.9275
	C59	94943	4000	283	1008.62	1.70093	0.946
	D60	15437	4000	658	1992.4	5.11095	0.89575
	D61	6080	4000	699	2035.11	5.05271	0.89175
	D62	9929	4000	736	1980.4	5.14564	0.88625
	D63	13373	4000	553	1678.93	4.1729	0.90875
	D64	4801	4000	632	1638.21	5.06613	0.90275
	D65	15996	4000	611	2247.12	4.84076	0.89675
	D66	33271	4000	608	2642.12	4.03324	0.886
Immunoglobulin A	D67	57148	4000	506	3020.44	3.42705	0.8965
nephropathy	D68	51169	4000	604	3538.02	4.19821	0.87725
(IgAN)	D69	57199	4000	561	2822	2.60754	0.881
	D70	19981	4000	564	2564.57	2.95999	0.88475
	D71	19977	4000	575	3300.74	3.7137	0.88025
	D72	19992	4000	660	4673.33	3.89486	0.86
	D73	19983	4000	450	2606.17	1.85774	0.90275
	D74	19997	4000	451	2953.6	1.93863	0.903
	D75	19992	4000	614	4431.5	4.03656	0.8725
	D76	19987	4000	497	2374.08	1.49453	0.89375
	D77	19957	4000	680	5012.25	4.28494	0.86025
	D78	19940	4000	454	2659.58	2.57756	0.90025
	D79	19992	4000	559	2844.13	3.2925	0.8865
	D80	69996	4000	496	2405.52	2.60284	0.89975
