# Supplementary material for: Comparative analysis of the tonsillar microbiota in IgA nephropathy and other glomerular diseases
Source: Sci Rep. 2020 Oct 1;10:16206. doi: 10.1038/s41598-020-73035-x (PMC7530979; doi:10.1038/s41598-020-73035-x)
Supplement: Supplementary file 7 — Supplementary file7 [file 41598_2020_73035_MOESM7_ESM.xlsx]

## Sheet: Sheet1
TITLE: Comparative analysis of the tonsillar microbiota in IgA nephropathy and other glomerular diseases AUTHOR’S NAME: Ji In Park, Tae-Yoon Kim, Bumjo Oh, Hyunjeong Cho, Ji Eun Kim, Seong Ho Yoo, Jung Pyo Lee, Yon Su Kim, Jongsik Chun, Bong-Soo Kim, Hajeong Lee
Tabel S2. Significantly different genera between groups. IgAN: Immunoglobulin A Nephropathy, MN: Membranous Nephropathy, DN: Diabetic Nephropathy, HC: Healthy Control
Taxon		Group				Significance (corrected p value)
Phylum	Genus	IgAN	MN	DN	HC	IgAN vs. MN	IgAN vs. DN	IgAN vs. HC	MN vs. DN	MN vs. HC	DN vs. HC
Actinobacteria	Actinomyces	10.2181 ± 2.8253	12.3943 ± 1.8917	11.6193 ± 1.8708	9.9726 ± 2.0621	> 0.05	> 0.05	> 0.05	> 0.05	0.012	> 0.05
Actinobacteria	Collinsella	4.0867 ± 3.6807	0.3890 ± 1.2023	0.3093 ± 0.8120	0.9748 ± 1.7132	0.034	> 0.05	> 0.05	> 0.05	> 0.05	> 0.05
Actinobacteria	Corynebacterium	0.0644 ± 0.1356	0.0577 ± 0.1063	0.0776 ± 0.2497	0.2472 ± 0.5811	> 0.05	> 0.05	0.014	> 0.05	> 0.05	0.03
Actinobacteria	Rhodococcus	2.0640 ± 6.8569	0.4502 ± 1.6882	5.9088 ± 14.8763	5.0639 ± 8.9110	> 0.05	> 0.05	0.023	> 0.05	0.021	> 0.05
Actinobacteria	Uncultured Micrococcaceae	4.8357 ± 2.4001	7.6938 ± 1.9004	6.5300 ± 1.8826	5.1170 ± 2.2276	0.04	> 0.05	> 0.05	> 0.05	0.029	> 0.05
Actinobacteria	Rothia	9.5324 ± 3.0668	13.4852 ± 2.1441	12.2340 ± 1.6974	10.4757 ± 1.9899	0.00042	> 0.05	> 0.05	> 0.05	0.0031	> 0.05
Bacteroidetes	Capnocytophaga	7.1571 ± 3.4519	9.7295 ± 1.9923	9.6467 ± 2.6987	6.1987 ± 2.5933	> 0.05	> 0.05	> 0.05	> 0.05	0.0079	> 0.05
Bacteroidetes	Tannerella	2.7067 ± 2.7446	5.7424 ± 2.5788	6.7913 ± 1.8622	2.4983 ± 2.3052	> 0.05	0.027	> 0.05	> 0.05	0.026	0.0029
Firmicutes	Agathobacter	3.7033 ± 3.7729	0.0000 ± 0.0000	0.0000 ± 0.0000	0.7861 ± 1.8018	0.024	> 0.05	> 0.05	> 0.05	> 0.05	> 0.05
Firmicutes	Anaerostipes	4.3243 ± 4.1047	0.1924 ± 0.8604	0.3900 ± 1.0455	0.9009 ± 2.0418	0.013	> 0.05	> 0.05	> 0.05	> 0.05	> 0.05
Firmicutes	Blautia	5.6148 ± 4.2814	0.3681 ± 0.9173	0.6653 ± 1.3503	3.5709 ± 2.6073	0.0059	> 0.05	> 0.05	> 0.05	> 0.05	> 0.05
Firmicutes	Coprococcus_g2	3.4810 ± 3.4045	0.0000 ± 0.0000	0.2153 ± 0.8057	1.2709 ± 2.2828	0.01	> 0.05	> 0.05	> 0.05	> 0.05	> 0.05
Firmicutes	Eubacterium_g5	4.009 ± 3.7382	0.0000 ± 0.0000	0.0000 ± 0.0000	1.6509 ± 2.1389	0.01	> 0.05	> 0.05	> 0.05	> 0.05	> 0.05
Firmicutes	Eubacterium_g10	2.8619 ± 2.9775	5.6871 ± 3.1751	5.8500 ± 2.5519	1.7361 ± 2.1894	> 0.05	> 0.05	> 0.05	> 0.05	0.0073	0.007
Firmicutes	Eubacterium_g21	2.9843 ± 3.4568	0.0000 ± 0.0000	0.0000 ± 0.0000	0.4674 ± 1.0221	0.024	> 0.05	> 0.05	> 0.05	> 0.05	> 0.05
Firmicutes	Faecalibacterium	5.6071 ± 4.5794	0.5876 ± 1.2902	0.4573 ± 1.3175	4.9904 ± 2.7408	0.034	> 0.05	> 0.05	> 0.05	0.00035	0.0054
Firmicutes	Lachnoanaerobaculum	5.3248 ± 3.8759	9.3071 ± 1.8128	8.5520 ± 1.8222	5.8039 ± 2.1952	> 0.05	> 0.05	> 0.05	> 0.05	0.0028	0.015
Firmicutes	Moryella	4.5148 ± 3.7795	7.9600 ± 2.9518	6.7380 ± 2.8429	4.2317 ± 3.0320	> 0.05	> 0.05	> 0.05	> 0.05	0.032	> 0.05
Firmicutes	Ruminococcus_g4	4.4067 ± 4.0921	0.0000 ± 0.0000	0.1267 ± 0.4739	2.6809 ± 2.6076	0.0041	> 0.05	> 0.05	> 0.05	> 0.05	> 0.05
Firmicutes	Streptococcus	12.5114 ± 2.6571	16.0129 ± 1.0842	14.8780 ± 1.4128	13.5926 ± 1.9573	0.00058	> 0.05	> 0.05	> 0.05	0.011	> 0.05
Firmicutes	Uncultured Veillonellaceae	5.3976 ± 2.5123	5.0890 ± 1.9740	3.8967 ± 2.1880	7.4104 ± 1.6511	> 0.05	> 0.05	> 0.05	> 0.05	0.0099	0.0056
Proteobacteria	Citrobacter	2.7171 ± 3.5122	0.0000 ± 0.0000	0.3373 ± 1.2622	5.2817 ± 4.8115	> 0.05	> 0.05	> 0.05	> 0.05	0.00051	0.027
Proteobacteria	Enterobacter	0.0094 ± 0.0253	0.0010 ± 0.0019	0.0154 ± 0.0453	5.9382 ± 16.9409	> 0.05	> 0.05	0.01	> 0.05	0.0082	> 0.05
Proteobacteria	Delftia	0.0403 ± 0.0547	0.0009 ± 0.0022	0.0741 ± 0.1916	1.1877 ± 2.6400	> 0.05	> 0.05	0.05	> 0.05	3.7e-05	0.027
Proteobacteria	Ralstonia	1.2114 ± 2.3062	6.0962 ± 3.1029	4.2680 ± 2.9406	2.9996 ± 3.2172	0.0011	> 0.05	> 0.05	> 0.05	> 0.05	> 0.05
Proteobacteria	Acinetobacter	1.1886 ± 2.5878	0.0069 ± 0.0132	0.7435 ± 2.6196	15.5593 ± 22.8084	> 0.05	> 0.05	0.0032	> 0.05	2e-06	0.003
Proteobacteria	Uncultured Moraxellaceae	0.0270 ± 0.0516	0.0005 ± 0.0009	0.0109 ± 0.0359	0.3406 ± 0.4775	> 0.05	> 0.05	0.00042	> 0.05	7e-07	0.0024
Proteobacteria	Sphingobium	2.5690 ± 3.3040	0.0000 ± 0.0000	0.2880 ± 0.7348	0.5774 ± 1.5047	0.01	> 0.05	> 0.05	> 0.05	> 0.05	> 0.05
						14	1	6	0	17	10
